# Supplementary material for: Carnitine Deficiency Caused by Salcaprozic Acid Sodium Contained in Oral Semaglutide in a Patient with Multiple Acyl-CoA Dehydrogenase Deficiency
Source: Int J Mol Sci. 2025 Mar 25;26(7):2962. doi: 10.3390/ijms26072962 (PMC11989126; doi:10.3390/ijms26072962)
Supplement: Supplementary file 1 [file ijms-26-02962-s001.zip › ijms-3468838-supplementary.xlsx]

## Sheet: Table S1
Table S1: The molecular formula and mass of carnitine, salcaprozic acid sodium (SNAC), and SNAC-carnitine complex
Compound	Molecular formula	Mass	M+H+
Carnitine	C7H15NO3	161.105	162.113
SNAC	C15H21NO4	279.147	280.155
SNAC + Carnitine	C22H34N2O6	422.242	423.25

## Sheet: Table S2
Table S2: Product ions of the peak at m/z 423.24, eluted at 4.9 and 6.8 min.
Product ions of m/z 423.24 (Retention time 4.91 min)		Product ions of m/z 423.24 (Retention time 6.84 min)
m/z	Intensity	m/z	Intensity
121.027	641	121.027	4302
121.029	630	121.029	4260
244.15	489	121.026	3590
244.155	468	121.03	2812
244.152	449	244.154	2425
121.03	432	244.152	2406
121.026	420	244.15	2351
142.117	347	121.032	2257
121.024	345	244.157	2134
142.12	337	121.024	1856
244.148	323	142.122	1817
142.122	286	142.123	1715
142.118	265	244.159	1667
142.123	265	244.148	1477
121.032	252	142.12	1426
244.146	239	121.033	1302
121.023	229	142.118	1285
244.157	198	142.125	1284
160.127	194	121.022	1136
121.035	189	244.146	1010
244.159	188	423.25	925
160.131	184	423.247	896
121.021	165	160.13	828
142.127	163	121.035	815
244.161	156	160.132	773
142.125	153	244.161	769
244.144	145	142.127	715
160.129	143	423.244	695
160.132	143	423.241	683
423.241	143	160.129	666
423.244	143	160.134	648
244.141	135	423.252	648
423.247	133	142.116	629
121.033	115	244.143	593
85.0299	112	121.021	589
423.238	112	244.163	589
160.134	102	423.238	587
244.163	94	423.255	517
244.166	94	160.136	510
60.0813	92	121.036	481
423.23	92	423.235	463
142.128	82	142.128	443
144.099	82	423.258	417
423.232	82	85.0286	397
423.235	82	244.141	379
423.253	82	121.038	366
423.259	82	85.026	353
121.037	74	160.127	349
121.038	73	85.0299	345
85.0273	71	121.04	330
142.115	71	85.0273	310
160.125	71	142.13	302
160.136	71	142.132	292
244.139	71	85.0312	279
423.25	71	85.0325	266
142.113	61	244.165	266
160.123	61	85.0247	264
160.138	61	144.101	255
262.136	61	423.232	251
262.141	61	121.041	248
121.044	52	160.138	246
85.0286	51	262.143	235
142.112	51	160.139	224
142.132	51	144.099	214
160.139	51	423.229	208
262.132	51	423.264	205
262.138	51	144.097	204
121.04	42	142.113	202
85.0234	41	142.115	200
85.026	41	60.0812	194
85.0326	41	423.261	194
121.019	41	121.019	193
142.135	41	262.141	184
144.101	41	262.145	184
144.102	41	244.17	182
200.162	41	160.125	176
200.168	41	144.102	174
244.137	41	262.138	174
364.184	41	364.17	174
423.256	41	364.176	174
423.262	41	364.173	163
84.0773	31	85.0338	161
84.0824	31	423.267	152
85.0247	31	60.0801	143
97.1018	31	200.16	143
107.082	31	262.134	143
121.041	31	262.147	143
121.054	31	121.043	137
125.098	31	160.141	137
142.13	31	144.104	133
142.133	31	200.162	133
144.094	31	200.166	133
144.096	31	262.131	133
144.097	31	262.136	133
200.158	31	262.15	133
200.164	31	364.167	133
244.17	31	364.178	133
262.134	31	60.0823	123
262.143	31	200.156	123
364.157	31	262.152	123
364.178	31	364.165	123
423.273	31	244.139	120
119.074	21	160.123	115
120.661	21	244.168	114
120.677	21	200.164	112
121.007	21	121.049	109
121.043	21	244.174	106
121.049	21	93.0337	102
236.082	21	364.181	102
236.922	21	244.172	101
242.062	21	142.133	98
244.135	21	423.223	93
244.168	21	125.093	92
244.174	21	303.229	92
244.179	21	121.06	91
55.0532	20	423.27	86
60.078	20	121.044	85
60.0791	20	160.143	85
60.0824	20	160.145	85
60.0878	20	60.079	82
66.0452	20	60.0834	82
81.0696	20	60.0867	82
83.0849	20	85.0234	82
84.0799	20	93.0323	82
84.0863	20	124.109	82
85.0221	20	125.092	82
93.0351	20	144.095	82
93.0365	20	144.106	82
121.072	20	200.17	82
121.083	20	303.225	82
123.087	20	244.192	81
124.106	20	121.055	78
124.11	20	60.0856	71
124.112	20	65.0406	71
124.114	20	200.168	71
125.092	20	200.172	71
125.097	20	364.159	71
125.1	20	364.162	71
141.693	20	142.14	66
144.111	20	85.0351	65
160.122	20	244.137	65
160.145	20	423.276	65
160.147	20	142.135	64
160.152	20	160.146	64
160.159	20	121.047	63
200.154	20	55.0542	61
226.151	20	60.0845	61
244.185	20	84.0798	61
244.199	20	84.0811	61
246.066	20	97.0975	61
247.09	20	124.11	61
254.16	20	200.158	61
262.129	20	364.184	61
262.145	20	142.15	57
262.152	20	142.137	56
364.154	20	85.0364	53
364.168	20	423.226	53
364.173	20	244.13	52
364.181	20	60.078	51
364.197	20	60.0889	51
423.105	20	97.0989	51
423.224	20	97.1017	51
423.264	20	107.082	51
423.27	20	124.107	51
423.282	20	124.112	51
423.291	20	125.097	51
244.172	11	142.11	51
54.0379	10	144.109	51
55.0501	10	160.12	51
55.0511	10	262.129	51
55.0543	10	364.154	51
55.0595	10	364.186	51
55.0679	10	121.046	48
55.071	10	244.179	46
55.0721	10	244.181	46
55.4582	10	142.142	45
56.0506	10	121.061	44
56.0706	10	142.138	44
57.0323	10	85.039	43
57.0345	10	160.15	43
57.0387	10	244.135	43
57.0792	10	423.279	43
58.0635	10	423.284	43
58.0646	10	84.085	42
58.071	10	121.013	42
58.7398	10	158.117	42
59.0735	10	160.148	42
60.0747	10	57.0344	41
60.0758	10	60.0769	41
60.0769	10	60.0878	41
60.0835	10	65.0372	41
60.0846	10	65.0418	41
60.0857	10	79.0538	41
60.0889	10	93.031	41
60.1075	10	93.0364	41
60.2072	10	95.0857	41
60.4945	10	107.085	41
60.7516	10	107.088	41
60.9267	10	125.095	41
60.9322	10	125.098	41
61.1649	10	129.078	41
61.5751	10	142.111	41
65.0395	10	144.092	41
65.0441	10	144.112	41
65.0487	10	200.174	41
65.1318	10	244.188	41
67.0538	10	303.217	41
67.055	10	303.222	41
67.07	10	121.05	38
68.1401	10	121.052	36
69.0719	10	142.148	36
70.0667	10	244.185	36
75.7815	10	244.194	36
79.0514	10	244.183	35
80.7281	10	121.072	34
80.8702	10	85.0637	33
81.0709	10	142.145	33
81.0747	10	142.147	33
81.0874	10	85.0208	32
83.0823	10	85.0377	32
83.483	10	121.016	32
83.5191	10	121.018	32
84.0462	10	55.0553	31
84.0747	10	55.0647	31
84.0786	10	58.0677	31
84.0837	10	65.0395	31
84.0876	10	65.0441	31
84.1213	10	67.0538	31
85.0195	10	79.0526	31
85.0312	10	81.0683	31
85.0365	10	83.0849	31
85.0378	10	83.0861	31
85.0391	10	85.0481	31
85.0456	10	85.0689	31
85.0547	10	93.0296	31
85.095	10	93.0351	31
85.1458	10	107.079	31
85.1628	10	107.084	31
85.1836	10	112.073	31
86.098	10	121.058	31
86.4231	10	121.075	31
86.783	10	124.118	31
87.4219	10	124.124	31
93.027	10	125.103	31
93.0419	10	125.106	31
93.0515	10	129.079	31
93.0869	10	130.084	31
93.1577	10	142.086	31
94.8025	10	144.094	31
95.0762	10	144.119	31
95.0858	10	160.121	31
95.0872	10	160.154	31
95.0899	10	168.099	31
96.0462	10	200.154	31
96.125	10	200.186	31
97.099	10	227.124	31
97.124	10	244.117	31
97.9996	10	244.119	31
99.0743	10	244.124	31
100.07	10	244.132	31
100.108	10	262.125	31
100.11	10	262.154	31
100.115	10	262.159	31
105.077	10	262.166	31
107.085	10	303.22	31
107.087	10	303.227	31
107.092	10	303.232	31
107.094	10	303.237	31
107.101	10	364.157	31
109.103	10	364.189	31
111.043	10	423.189	31
114.533	10	423.328	31
119.049	10	120.656	23
120.037	10	120.673	23
120.045	10	120.926	23
120.065	10	120.965	23
121.009	10	121.054	23
121.01	10	142.143	23
121.018	10	141.694	22
121.046	10	141.718	22
121.051	10	243.676	22
121.052	10	243.698	22
121.055	10	243.72	22
121.057	10	243.727	22
121.058	10	84.8179	21
121.06	10	85.0403	21
121.061	10	85.0442	21
121.068	10	120.85	21
121.069	10	120.987	21
121.091	10	121.004	21
121.1	10	121.01	21
121.106	10	140.106	21
121.116	10	140.593	21
121.122	10	159.827	21
121.139	10	159.971	21
121.162	10	160.116	21
121.17	10	160.152	21
121.175	10	375.599	21
121.212	10	422.1	21
121.221	10	423.032	21
121.273	10	423.212	21
121.321	10	55.0595	20
121.355	10	55.0605	20
121.732	10	56.0505	20
121.852	10	57.0334	20
121.881	10	57.0408	20
121.891	10	58.0645	20
121.931	10	58.0688	20
122.017	10	60.09	20
122.071	10	60.0987	20
122.085	10	65.0338	20
122.254	10	65.0384	20
122.276	10	65.052	20
122.446	10	79.0551	20
122.455	10	79.0563	20
122.658	10	79.0589	20
123.051	10	79.0626	20
123.076	10	81.067	20
123.097	10	83.0797	20
123.101	10	84.0837	20
123.365	10	85.0455	20
123.391	10	85.0533	20
123.498	10	93.0378	20
123.609	10	93.0405	20
123.711	10	93.0487	20
123.758	10	97.1003	20
123.812	10	97.1031	20
124.107	10	97.1045	20
124.109	10	97.1115	20
124.115	10	105.067	20
124.198	10	105.069	20
124.31	10	107.091	20
124.353	10	112.084	20
124.509	10	114.125	20
124.57	10	120.043	20
124.641	10	121.064	20
124.647	10	121.066	20
124.653	10	121.071	20
124.944	10	121.077	20
125.09	10	121.083	20
125.094	10	121.089	20
125.101	10	121.095	20
125.105	10	121.114	20
125.116	10	121.165	20
125.199	10	121.193	20
125.3	10	121.196	20
125.416	10	121.215	20
125.81	10	121.245	20
126.066	10	121.257	20
126.084	10	121.265	20
127.021	10	121.274	20
128.287	10	122.821	20
129.079	10	123.081	20
129.083	10	124.104	20
129.091	10	124.113	20
129.099	10	124.115	20
129.105	10	124.121	20
129.559	10	124.128	20
130.076	10	125.09	20
130.079	10	125.1	20
130.082	10	125.101	20
130.1	10	129.076	20
130.116	10	129.081	20
131.147	10	130.079	20
131.878	10	130.085	20
132.146	10	130.088	20
132.406	10	130.092	20
133.86	10	138.05	20
134.089	10	140.103	20
135.037	10	142.108	20
135.042	10	142.167	20
138.049	10	142.175	20
139.714	10	142.191	20
140.098	10	142.201	20
140.454	10	142.403	20
141.703	10	144.09	20
141.71	10	160.193	20
141.886	10	161.059	20
142.071	10	182.152	20
142.1	10	182.162	20
142.137	10	200.146	20
142.138	10	200.148	20
142.142	10	227.126	20
142.147	10	244.115	20
142.149	10	244.128	20
142.155	10	244.196	20
142.169	10	244.199	20
142.175	10	244.203	20
142.177	10	244.205	20
142.186	10	244.216	20
142.213	10	244.243	20
142.258	10	244.501	20
142.263	10	262.127	20
142.327	10	262.161	20
142.349	10	270.128	20
142.378	10	270.131	20
142.383	10	270.14	20
142.789	10	270.142	20
143.084	10	280.154	20
143.388	10	303.205	20
143.457	10	303.234	20
143.689	10	364.194	20
143.718	10	364.197	20
143.948	10	364.2	20
144.104	10	364.202	20
144.107	10	364.219	20
144.121	10	423.191	20
144.314	10	423.293	20
144.504	10	423.299	20
144.667	10	85.0221	11
144.706	10	85.0416	11
144.723	10	85.0429	11
144.803	10	121.015	11
145.381	10	121.218	11
145.815	10	160.159	11
148.021	10	160.161	11
148.072	10	244.176	11
148.473	10	423.218	11
149.7	10	423.273	11
151.99	10	423.302	11
155.131	10	51.7203	10
156.23	10	52.8091	10
157.107	10	53.4934	10
159.665	10	55.0186	10
159.756	10	55.0228	10
160.111	10	55.0501	10
160.113	10	55.0521	10
160.114	10	55.0563	10
160.141	10	55.0574	10
160.157	10	55.0584	10
160.164	10	55.0637	10
160.384	10	55.0668	10
160.472	10	55.0679	10
161.046	10	55.0888	10
161.055	10	55.1622	10
161.401	10	55.6476	10
161.746	10	55.9343	10
161.918	10	56.0474	10
162.29	10	56.0516	10
162.339	10	56.0622	10
162.724	10	57.0355	10
164.014	10	57.0366	10
164.142	10	57.0376	10
164.204	10	57.0398	10
164.618	10	57.0451	10
168.108	10	57.0472	10
168.56	10	57.0504	10
168.843	10	57.0685	10
169.03	10	57.1091	10
171.108	10	57.6051	10
172.094	10	58.0667	10
172.095	10	59.0659	10
174.733	10	59.0876	10
175.037	10	59.0919	10
175.064	10	59.0941	10
175.071	10	59.2211	10
175.172	10	60.0911	10
176.979	10	60.0944	10
177.054	10	60.0976	10
177.598	10	60.1042	10
178.006	10	60.1053	10
182.135	10	60.1075	10
183.093	10	60.1097	10
183.135	10	60.1141	10
184.137	10	60.1217	10
187.077	10	60.1239	10
189.116	10	60.1283	10
190.002	10	60.1294	10
200.148	10	60.1436	10
200.15	10	60.1458	10
200.16	10	60.1907	10
200.172	10	60.1973	10
200.19	10	60.2104	10
201.088	10	60.24	10
201.096	10	60.4253	10
201.104	10	60.5153	10
202.01	10	60.7131	10
203.135	10	60.8374	10
203.332	10	60.9619	10
205.044	10	61.081	10
206.093	10	61.1008	10
211.089	10	61.1428	10
215.099	10	61.2212	10
218.021	10	61.6504	10
219.117	10	61.6637	10
219.165	10	63.0896	10
226.141	10	63.5861	10
227.02	10	65.0349	10
227.12	10	65.0429	10
227.124	10	65.0452	10
232.069	10	65.0463	10
234.151	10	65.0532	10
235.066	10	65.0748	10
235.068	10	65.0805	10
235.074	10	65.0885	10
235.081	10	65.1067	10
235.089	10	65.109	10
243.095	10	65.2092	10
244.009	10	65.4865	10
244.058	10	66.0302	10
244.077	10	66.2024	10
244.128	10	66.4771	10
244.13	10	66.8528	10
244.133	10	67.0584	10
244.177	10	67.0596	10
244.181	10	67.0758	10
244.183	10	68.0585	10
244.188	10	68.1517	10
244.19	10	68.3453	10
244.203	10	68.8538	10
244.205	10	69.0683	10
244.214	10	69.0695	10
244.219	10	69.0718	10
244.221	10	69.073	10
244.23	10	70.7418	10
244.338	10	72.6961	10
244.353	10	73.9386	10
244.439	10	75.8331	10
244.494	10	77.0326	10
244.514	10	78.669	10
244.565	10	78.7066	10
245.011	10	78.8143	10
245.221	10	78.8356	10
245.303	10	79.0513	10
245.418	10	79.0639	10
246.044	10	79.0664	10
246.064	10	79.0676	10
246.401	10	79.0689	10
246.576	10	79.0752	10
246.888	10	80.0232	10
246.944	10	80.4113	10
247.061	10	81.0301	10
247.077	10	81.0695	10
247.103	10	81.0708	10
247.106	10	81.0721	10
247.112	10	81.0733	10
247.163	10	81.0759	10
247.168	10	81.0822	10
247.228	10	81.1038	10
247.354	10	82.0626	10
247.361	10	82.0652	10
247.516	10	83.0463	10
247.572	10	83.0514	10
247.845	10	83.0553	10
248.023	10	83.0823	10
248.156	10	83.0836	10
248.43	10	83.09	10
248.706	10	83.0913	10
249.376	10	83.0939	10
249.474	10	83.0952	10
249.86	10	83.0977	10
250.197	10	83.1762	10
250.841	10	83.193	10
251.029	10	84.041	10
252.009	10	84.0474	10
253.124	10	84.0487	10
253.897	10	84.0759	10
254.147	10	84.0785	10
254.154	10	84.0914	10
254.156	10	85.013	10
254.163	10	85.0468	10
257.051	10	85.0559	10
261.435	10	85.0598	10
262.122	10	85.0624	10
262.148	10	85.0676	10
262.157	10	85.0755	10
262.166	10	85.0833	10
262.18	10	85.0846	10
262.193	10	85.095	10
262.198	10	85.1041	10
263.505	10	85.1275	10
268.327	10	85.1419	10
270.122	10	85.2122	10
270.126	10	85.6715	10
270.136	10	85.6806	10
270.14	10	85.9212	10
270.145	10	85.9879	10
271.143	10	86.0586	10
276.065	10	86.0599	10
276.429	10	86.073	10
277.044	10	86.2774	10
280.154	10	86.4112	10
281.093	10	86.8961	10
281.104	10	86.95	10
303.215	10	86.9645	10
303.222	10	86.9685	10
303.23	10	87.0448	10
303.235	10	87.2319	10
303.24	10	87.2412	10
313.326	10	87.4113	10
318.613	10	87.4206	10
320.182	10	87.4404	10
330.996	10	87.5248	10
364.152	10	87.7971	10
364.165	10	88.1002	10
364.17	10	90.0331	10
364.176	10	90.0505	10
364.189	10	90.9017	10
364.213	10	91.0539	10
364.262	10	93.0391	10
364.445	10	93.0419	10
364.709	10	93.0868	10
366.737	10	93.129	10
373.149	10	93.1726	10
374.301	10	94.0603	10
405.15	10	94.3042	10
414.704	10	94.5675	10
415.437	10	95.0431	10
423.145	10	95.0444	10
423.203	10	95.0458	10
423.209	10	95.0761	10
423.212	10	95.083	10
423.221	10	95.0843	10
423.227	10	95.0871	10
423.267	10	95.0885	10
423.276	10	95.0926	10
423.293	10	95.1573	10
423.331	10	95.3709	10
423.334	10	96.0862	10
423.346	10	96.8057	10
423.352	10	96.8085	10
423.369	10	96.8862	10
423.665	10	97.0934	10
426.299	10	97.1073	10
426.43	10	97.1142	10
426.961	10	97.1198	10
429.364	10	97.1462	10
429.411	10	97.9911	10
429.42	10	98.8327	10
430.034	10	99.0784	10
431.054	10	99.0826	10
480.213	10	100.073	10
514.498	10	101.102	10
528.65	10	103.039	10
563.494	10	105.07	10
		105.077	10
		106.713	10
		107.05	10
		107.081	10
		107.087	10
		107.089	10
		107.095	10
		107.107	10
		107.326	10
		107.789	10
		108.782	10
		109.063	10
		109.066	10
		109.1	10
		109.127	10
		109.414	10
		109.493	10
		109.541	10
		110.979	10
		112.078	10
		112.113	10
		113.09	10
		114.124	10
		114.127	10
		114.128	10
		114.133	10
		114.134	10
		114.136	10
		115.62	10
		118.064	10
		118.56	10
		119.049	10
		119.082	10
		119.086	10
		119.654	10
		120.04	10
		120.048	10
		120.049	10
		120.052	10
		120.072	10
		120.275	10
		120.594	10
		120.658	10
		120.661	10
		120.664	10
		120.667	10
		120.67	10
		120.74	10
		120.988	10
		120.991	10
		120.995	10
		121.008	10
		121.057	10
		121.068	10
		121.069	10
		121.074	10
		121.078	10
		121.08	10
		121.081	10
		121.085	10
		121.088	10
		121.092	10
		121.094	10
		121.097	10
		121.105	10
		121.108	10
		121.109	10
		121.111	10
		121.113	10
		121.117	10
		121.12	10
		121.122	10
		121.123	10
		121.127	10
		121.134	10
		121.136	10
		121.141	10
		121.151	10
		121.153	10
		121.158	10
		121.159	10
		121.162	10
		121.164	10
		121.179	10
		121.181	10
		121.192	10
		121.195	10
		121.207	10
		121.214	10
		121.224	10
		121.226	10
		121.232	10
		121.235	10
		121.238	10
		121.243	10
		121.251	10
		121.254	10
		121.26	10
		121.263	10
		121.269	10
		121.276	10
		121.302	10
		121.391	10
		121.413	10
		121.439	10
		121.441	10
		121.57	10
		121.573	10
		121.579	10
		121.584	10
		121.593	10
		121.595	10
		121.626	10
		121.644	10
		121.691	10
		121.702	10
		121.716	10
		121.778	10
		121.827	10
		121.838	10
		121.934	10
		121.954	10
		121.961	10
		122.048	10
		122.057	10
		122.073	10
		122.093	10
		122.123	10
		122.149	10
		122.159	10
		122.176	10
		122.224	10
		122.296	10
		122.344	10
		122.365	10
		122.397	10
		122.43	10
		122.454	10
		122.493	10
		122.504	10
		122.507	10
		122.538	10
		122.566	10
		122.571	10
		122.63	10
		122.64	10
		122.676	10
		122.679	10
		122.696	10
		122.71	10
		122.744	10
		122.765	10
		122.768	10
		122.802	10
		122.907	10
		122.913	10
		122.92	10
		122.965	10
		122.985	10
		122.99	10
		123.014	10
		123.032	10
		123.075	10
		123.076	10
		123.078	10
		123.112	10
		123.114	10
		123.134	10
		123.17	10
		123.223	10
		123.302	10
		123.303	10
		123.332	10
		123.372	10
		123.399	10
		123.429	10
		123.435	10
		123.491	10
		123.567	10
		123.597	10
		123.675	10
		123.725	10
		123.739	10
		123.75	10
		123.761	10
		123.763	10
		123.776	10
		123.787	10
		123.805	10
		123.933	10
		123.964	10
		124.002	10
		124.093	10
		124.102	10
		124.106	10
		124.117	10
		124.131	10
		124.148	10
		124.153	10
		124.156	10
		124.159	10
		124.179	10
		124.208	10
		124.307	10
		124.334	10
		124.379	10
		124.456	10
		124.464	10
		124.467	10
		124.501	10
		124.568	10
		124.598	10
		124.609	10
		124.718	10
		124.731	10
		124.795	10
		124.832	10
		125.01	10
		125.026	10
		125.03	10
		125.089	10
		125.105	10
		125.108	10
		125.109	10
		125.111	10
		125.12	10
		125.125	10
		125.135	10
		125.168	10
		125.204	10
		125.232	10
		125.267	10
		125.313	10
		125.394	10
		125.544	10
		125.568	10
		125.618	10
		125.645	10
		125.669	10
		125.856	10
		125.871	10
		125.911	10
		125.995	10
		126.081	10
		126.109	10
		126.277	10
		126.299	10
		126.439	10
		126.469	10
		126.482	10
		126.526	10
		126.691	10
		126.72	10
		126.755	10
		126.763	10
		127.001	10
		127.458	10
		127.567	10
		127.827	10
		128.306	10
		128.45	10
		128.898	10
		128.943	10
		129.062	10
		129.071	10
		129.073	10
		129.075	10
		129.084	10
		129.086	10
		129.463	10
		129.468	10
		129.873	10
		130.082	10
		130.087	10
		130.111	10
		130.116	10
		130.156	10
		130.274	10
		131.507	10
		131.611	10
		132.075	10
		133.064	10
		133.086	10
		133.16	10
		133.436	10
		133.984	10
		135.042	10
		135.352	10
		136.079	10
		137.059	10
		138.049	10
		138.055	10
		138.989	10
		139.725	10
		140.108	10
		140.109	10
		141.015	10
		141.446	10
		141.567	10
		141.683	10
		141.691	10
		141.713	10
		142.081	10
		142.083	10
		142.096	10
		142.101	10
		142.103	10
		142.105	10
		142.153	10
		142.155	10
		142.159	10
		142.162	10
		142.164	10
		142.17	10
		142.174	10
		142.189	10
		142.204	10
		142.216	10
		142.226	10
		142.236	10
		142.238	10
		142.241	10
		142.251	10
		142.253	10
		142.256	10
		142.288	10
		142.293	10
		142.303	10
		142.312	10
		142.322	10
		142.329	10
		142.34	10
		142.349	10
		142.35	10
		142.369	10
		142.376	10
		142.411	10
		142.428	10
		142.502	10
		142.526	10
		142.544	10
		142.58	10
		142.64	10
		142.704	10
		142.735	10
		142.741	10
		142.8	10
		142.851	10
		142.892	10
		142.907	10
		142.954	10
		143.022	10
		143.032	10
		143.106	10
		143.108	10
		143.109	10
		143.228	10
		143.238	10
		143.244	10
		143.25	10
		143.27	10
		143.277	10
		143.425	10
		143.481	10
		143.488	10
		143.64	10
		143.654	10
		143.657	10
		143.66	10
		143.747	10
		143.782	10
		143.867	10
		143.891	10
		143.95	10
		144.051	10
		144.089	10
		144.111	10
		144.114	10
		144.116	10
		144.151	10
		144.156	10
		144.167	10
		144.182	10
		144.267	10
		144.289	10
		144.301	10
		144.362	10
		144.367	10
		144.507	10
		144.866	10
		145.005	10
		145.02	10
		145.024	10
		145.11	10
		145.172	10
		145.199	10
		145.308	10
		145.427	10
		145.505	10
		145.517	10
		145.548	10
		145.623	10
		145.839	10
		145.861	10
		145.892	10
		145.911	10
		145.919	10
		145.924	10
		146.092	10
		146.172	10
		146.247	10
		146.36	10
		146.571	10
		146.696	10
		146.77	10
		146.823	10
		147.384	10
		147.561	10
		147.78	10
		148.117	10
		148.134	10
		148.359	10
		148.586	10
		150.203	10
		150.298	10
		150.797	10
		151.074	10
		151.144	10
		152.007	10
		152.69	10
		156.138	10
		156.14	10
		156.142	10
		156.184	10
		156.891	10
		157.434	10
		157.907	10
		158.115	10
		158.449	10
		159.11	10
		159.255	10
		159.624	10
		159.69	10
		159.777	10
		160.046	10
		160.086	10
		160.096	10
		160.114	10
		160.155	10
		160.157	10
		160.163	10
		160.164	10
		160.168	10
		160.179	10
		160.18	10
		160.186	10
		160.195	10
		160.202	10
		160.207	10
		160.214	10
		160.216	10
		160.22	10
		160.23	10
		160.286	10
		160.372	10
		160.395	10
		160.397	10
		160.434	10
		160.459	10
		160.592	10
		160.74	10
		160.873	10
		160.885	10
		160.914	10
		160.93	10
		161.053	10
		161.055	10
		161.061	10
		161.086	10
		161.159	10
		161.272	10
		161.489	10
		161.593	10
		161.941	10
		161.99	10
		162.08	10
		162.482	10
		162.508	10
		162.619	10
		162.788	10
		162.844	10
		163.035	10
		163.08	10
		163.109	10
		163.165	10
		163.208	10
		163.262	10
		163.439	10
		163.538	10
		163.84	10
		163.912	10
		164.041	10
		164.478	10
		164.77	10
		164.826	10
		164.835	10
		165.062	10
		165.067	10
		165.212	10
		165.943	10
		166.654	10
		166.7	10
		167.353	10
		168.093	10
		168.097	10
		168.102	10
		168.247	10
		168.256	10
		168.513	10
		171.616	10
		171.997	10
		173.089	10
		173.229	10
		173.85	10
		174.062	10
		174.14	10
		174.983	10
		175.033	10
		175.048	10
		175.052	10
		175.147	10
		176.12	10
		176.197	10
		178.358	10
		179.497	10
		181.102	10
		182.148	10
		182.167	10
		183.11	10
		183.112	10
		184.02	10
		184.039	10
		186.427	10
		187.035	10
		189.401	10
		190.134	10
		193.314	10
		195.12	10
		197.126	10
		198.039	10
		200.018	10
		200.046	10
		200.142	10
		200.15	10
		200.182	10
		200.188	10
		200.19	10
		200.196	10
		200.206	10
		200.228	10
		200.272	10
		200.406	10
		200.428	10
		201.126	10
		201.17	10
		202.088	10
		202.126	10
		202.14	10
		203.12	10
		203.237	10
		203.606	10
		206.275	10
		208.126	10
		208.134	10
		208.656	10
		209.121	10
		210.016	10
		212.118	10
		213.929	10
		216.164	10
		217.105	10
		217.584	10
		219.111	10
		219.134	10
		223.36	10
		225.053	10
		225.055	10
		225.962	10
		226.136	10
		226.143	10
		226.145	10
		226.151	10
		226.542	10
		227.116	10
		227.122	10
		228.524	10
		230.455	10
		231.1	10
		231.706	10
		232.876	10
		234.149	10
		241.971	10
		242.952	10
		243.317	10
		243.392	10
		243.394	10
		243.396	10
		243.399	10
		243.403	10
		243.405	10
		243.407	10
		243.412	10
		243.418	10
		243.443	10
		243.447	10
		243.493	10
		243.509	10
		243.645	10
		243.866	10
		244.095	10
		244.126	10
		244.201	10
		244.207	10
		244.212	10
		244.214	10
		244.218	10
		244.221	10
		244.223	10
		244.234	10
		244.24	10
		244.251	10
		244.256	10
		244.265	10
		244.269	10
		244.271	10
		244.291	10
		244.3	10
		244.304	10
		244.32	10
		244.335	10
		244.338	10
		244.351	10
		244.355	10
		244.373	10
		244.379	10
		244.388	10
		244.39	10
		244.408	10
		244.413	10
		244.435	10
		244.437	10
		244.441	10
		244.443	10
		244.446	10
		244.45	10
		244.452	10
		244.468	10
		244.477	10
		244.485	10
		244.492	10
		244.503	10
		244.516	10
		244.523	10
		244.527	10
		244.532	10
		244.558	10
		244.569	10
		244.576	10
		244.591	10
		244.691	10
		244.779	10
		244.797	10
		244.825	10
		244.856	10
		244.962	10
		244.989	10
		244.993	10
		245.073	10
		245.084	10
		245.095	10
		245.15	10
		245.159	10
		245.219	10
		245.309	10
		245.455	10
		245.471	10
		245.685	10
		245.692	10
		245.694	10
		245.707	10
		245.738	10
		245.933	10
		245.949	10
		245.96	10
		246.037	10
		246.044	10
		246.093	10
		246.099	10
		246.159	10
		246.197	10
		246.225	10
		246.31	10
		246.345	10
		246.361	10
		246.695	10
		246.822	10
		246.824	10
		246.839	10
		246.979	10
		247.043	10
		247.068	10
		247.094	10
		247.143	10
		247.181	10
		247.327	10
		247.343	10
		247.418	10
		247.452	10
		247.487	10
		247.594	10
		247.763	10
		247.867	10
		247.965	10
		248.012	10
		248.396	10
		248.537	10
		248.701	10
		248.931	10
		249.024	10
		249.133	10
		249.318	10
		249.356	10
		249.597	10
		249.949	10
		250.05	10
		250.307	10
		250.601	10
		250.733	10
		250.773	10
		251.048	10
		251.257	10
		252.175	10
		252.937	10
		253.497	10
		254.003	10
		254.131	10
		254.561	10
		254.617	10
		255.666	10
		257.395	10
		258.175	10
		258.985	10
		259.094	10
		261.33	10
		261.341	10
		261.914	10
		262.113	10
		262.163	10
		262.168	10
		262.17	10
		262.177	10
		262.205	10
		262.207	10
		262.243	10
		262.289	10
		262.303	10
		262.385	10
		263.193	10
		263.697	10
		263.869	10
		264.234	10
		264.874	10
		264.913	10
		265.065	10
		265.566	10
		265.752	10
		267.73	10
		268.377	10
		268.384	10
		269.099	10
		269.294	10
		270.133	10
		270.135	10
		270.138	10
		270.156	10
		270.184	10
		270.24	10
		270.312	10
		274.171	10
		275.029	10
		280.139	10
		280.144	10
		280.156	10
		280.158	10
		280.161	10
		280.165	10
		280.173	10
		280.18	10
		280.194	10
		282.951	10
		284.513	10
		285.106	10
		285.144	10
		285.218	10
		286.067	10
		290.619	10
		291.141	10
		291.869	10
		292.06	10
		294.169	10
		294.184	10
		294.201	10
		299.61	10
		302.731	10
		303.207	10
		303.212	10
		303.215	10
		303.239	10
		303.242	10
		303.249	10
		303.606	10
		304.447	10
		311.059	10
		313.261	10
		315.085	10
		318.172	10
		320.179	10
		320.181	10
		323.506	10
		331.193	10
		331.519	10
		333.115	10
		337.252	10
		342.903	10
		344.644	10
		345.134	10
		346.16	10
		346.173	10
		356.8	10
		359.255	10
		364.022	10
		364.054	10
		364.089	10
		364.092	10
		364.146	10
		364.192	10
		364.213	10
		364.216	10
		364.229	10
		364.283	10
		364.308	10
		364.386	10
		364.461	10
		365.251	10
		367.64	10
		369.211	10
		369.906	10
		371.058	10
		371.455	10
		372.318	10
		372.83	10
		373.536	10
		373.817	10
		377.645	10
		377.798	10
		380.28	10
		387.27	10
		390.098	10
		398.188	10
		414.258	10
		421.831	10
		421.924	10
		421.926	10
		421.944	10
		422.022	10
		422.095	10
		422.295	10
		423.078	10
		423.221	10
		423.287	10
		423.313	10
		423.325	10
		423.334	10
		423.337	10
		423.351	10
		423.357	10
		423.43	10
		423.476	10
		423.555	10
		423.589	10
		423.616	10
		423.7	10
		423.703	10
		423.711	10
		423.746	10
		423.764	10
		423.79	10
		423.839	10
		424.406	10
		424.528	10
		424.933	10
		424.936	10
		424.991	10
		425.358	10
		425.451	10
		425.489	10
		425.762	10
		425.992	10
		426.357	10
		426.505	10
		426.858	10
		426.914	10
		427.126	10
		427.736	10
		428.116	10
		428.499	10
		429.028	10
		429.218	10
		429.411	10
		429.99	10
		430.535	10
		430.731	10
		430.795	10
		430.989	10
		431.232	10
		435.272	10
		483.833	10
		485.215	10
		486.357	10
		493.828	10
		525.047	10
		535.408	10
		542.177	10
		554.822	10
		557.751	10
		558.799	10
		587.722	10
		590.806	10

## Sheet: Table S3
Table S3: Product ions of carnitine and salcaprozic acid sodium (SNAC).
Product ions of carnitine		Product ions of SNAC
m/z	Intensity	m/z	Intensity
58.0681	5857	121.027	125596
58.067	5462	121.029	113069
58.066	5023	121.026	96872
58.0692	3905	121.024	60162
58.0649	3790	121.03	52181
58.0703	2908	121.023	33342
60.0827	2900	142.122	26178
60.0816	2838	142.12	23753
102.091	2733	142.123	19595
85.0291	2588	142.118	17040
85.0304	2553	93.0338	14285
60.0838	2486	93.0324	13326
102.09	2439	121.032	12494
103.039	2395	121.021	11567
85.0278	2176	65.0395	11030
103.041	2065	142.117	10260
60.0805	2049	93.0351	10234
102.093	2030	93.031	10196
58.0714	1967	142.125	9968
103.038	1902	65.0406	9905
102.094	1821	65.0384	9039
58.0638	1766	55.0552	8836
60.086	1650	55.0563	8280
60.0849	1616	55.0573	7920
85.0317	1583	55.0542	7037
102.089	1498	65.0418	6488
58.0724	1414	93.0365	6149
57.0348	1327	65.0372	5758
103.036	1304	93.0297	5627
102.096	1235	142.115	4836
85.0265	1186	55.0584	4555
59.0728	1150	142.127	4509
59.0749	1131	121.033	4326
57.0337	1077	160.132	3935
85.033	1055	160.131	3914
59.0738	993	65.0429	3819
60.0871	983	55.0532	3758
103.042	951	93.0378	3216
58.0735	946	55.0594	3144
59.076	895	160.134	3018
57.0359	867	79.0539	2799
60.0794	849	160.129	2773
57.0369	828	65.044	2665
102.087	810	65.0361	2596
58.0627	803	107.084	2568
162.109	789	79.0551	2469
162.111	787	107.085	2457
103.043	771	79.0526	2434
57.038	727	93.0283	2372
59.0717	712	55.0605	2340
102.097	708	142.128	2220
162.113	697	107.082	2156
59.0782	681	79.0564	2092
85.0343	668	124.112	2057
162.115	668	93.0392	1987
60.0893	651	107.087	1954
103.035	651	160.136	1933
57.0327	643	83.0849	1899
59.0771	634	124.109	1896
60.0882	625	97.1004	1879
58.0746	613	124.11	1823
85.0252	611	81.0696	1775
58.0767	549	160.127	1669
57.0391	511	97.1018	1646
162.107	506	79.0514	1608
85.0356	492	55.0615	1586
162.116	477	83.0862	1580
58.0757	460	114.127	1567
60.0783	450	124.114	1503
103.045	446	83.0836	1474
59.0793	391	55.0521	1457
85.0239	381	142.13	1448
102.086	371	97.099	1438
58.0617	345	114.125	1407
59.0706	341	81.0708	1387
103.033	338	107.088	1387
59.0803	325	83.0875	1375
102.099	308	114.128	1373
57.0401	295	121.02	1368
85.0369	286	142.113	1368
58.0778	276	79.0576	1352
60.0904	276	120.656	1308
103.046	252	93.0406	1307
102.1	251	65.0452	1292
60.0926	247	124.107	1275
57.0423	217	121.035	1249
58.0789	207	107.081	1215
102.101	199	55.0626	1169
57.0412	193	125.095	1162
59.0825	183	120.658	1160
162.106	179	114.124	1068
59.0814	173	97.0976	1061
103.048	169	81.067	1059
60.0772	155	81.0683	1046
58.0832	140	138.052	1043
102.084	138	160.125	1008
58.08	137	65.0349	986
162.118	137	160.138	972
162.12	137	125.094	969
60.0915	134	55.0511	940
61.0295	133	69.0695	932
57.0305	132	120.655	925
103.032	130	81.0734	920
58.081	128	83.0823	899
60.0937	127	65.0463	878
57.0433	126	107.09	878
57.0465	125	120.66	867
60.0762	119	81.0721	866
60.0948	118	97.1032	863
85.0421	117	79.0589	856
102.103	116	124.115	831
59.0847	114	114.13	825
57.0316	113	79.0501	793
162.104	113	120.043	786
61.0317	112	138.054	778
59.0695	110	125.097	774
58.0821	109	83.0888	771
60.1013	109	142.132	730
85.0395	107	125.092	729
58.0886	104	65.0475	726
85.0382	102	124.106	726
57.0476	101	55.0647	713
103.052	101	138.055	705
162.122	95	138.05	703
102.104	94	69.0683	700
57.0444	92	91.0526	700
60.0958	92	120.653	691
61.0273	92	93.027	684
61.0284	92	69.0718	679
85.0226	91	120.042	667
103.051	91	97.106	652
57.0455	90	160.14	645
60.0969	90	55.0636	643
59.0858	89	69.0707	635
58.0896	88	93.0433	628
58.1155	85	120.661	627
85.0408	84	97.1046	622
59.0836	83	107.079	621
58.0918	82	124.117	621
59.0901	81	142.134	617
58.0606	78	107.091	611
58.0907	78	83.09	607
60.1112	78	57.0696	606
85.0447	76	81.0657	596
162.124	74	120.652	591
58.0939	73	55.0657	589
103.049	71	120.663	586
103.056	71	79.0601	576
102.106	69	83.081	556
58.0929	68	120.04	552
103.055	67	77.0375	548
60.098	64	114.122	542
162.125	64	93.0419	541
162.102	62	77.0388	540
58.0853	61	120.045	540
61.0351	61	57.0717	521
61.0362	61	121.037	520
60.1046	59	97.0962	511
59.0869	57	138.057	509
59.0879	57	81.0746	502
103.053	56	91.0539	500
60.0991	55	125.098	495
102.107	55	114.131	482
58.0843	54	120.046	466
60.1079	52	55.0186	464
59.9023	51	121.018	447
61.0262	51	55.0176	445
61.034	51	57.0706	441
58.0864	49	77.04	441
60.1101	49	262.141	441
60.1035	48	93.0447	437
102.111	47	120.65	437
102.11	46	83.0913	429
57.0519	45	95.0486	428
102.895	44	142.135	428
101.785	42	124.118	423
162.133	42	79.0614	417
56.0498	41	65.0486	411
56.0519	41	83.0489	410
61.0306	41	69.0671	409
61.0395	41	95.0858	406
58.1488	40	67.0538	401
58.1015	39	95.0844	388
58.1101	39	105.069	388
58.1144	39	55.0668	387
57.054	37	81.0759	385
57.055	37	262.146	380
57.0593	37	125.1	375
85.046	37	55.0217	369
85.0707	36	105.067	367
57.0487	35	55.0165	363
85.0434	35	91.0512	361
102.109	35	69.073	359
102.114	35	114.133	359
57.0497	34	160.141	358
57.0582	34	120.664	356
59.089	34	114.121	351
59.1053	34	97.1074	347
59.1086	34	142.112	343
85.0213	34	67.0561	338
102.119	34	125.09	338
57.0561	33	262.144	338
57.0636	33	65.0338	335
85.0525	33	160.124	333
85.0603	33	77.0363	330
85.102	33	138.049	329
102.113	33	124.104	327
57.0529	32	141.685	326
103.058	32	79.0626	325
56.053	31	79.0488	319
56.0562	31	107.093	315
57.0604	31	124.12	314
57.8919	31	121.038	310
57.8929	31	91.0566	307
58.895	31	83.0926	305
59.0489	31	57.0685	304
59.5108	31	91.0499	304
59.9045	31	93.046	301
60.2316	31	81.0645	299
60.2393	31	55.0207	298
61.0251	31	93.0256	298
61.0329	31	120.666	296
85.0564	31	120.039	295
101.781	31	95.05	293
101.784	31	95.0459	291
102.124	31	55.0196	288
102.126	31	91.0553	286
102.136	31	124.121	281
103.031	31	57.0738	279
103.061	31	65.0497	279
162.129	31	262.139	278
57.9757	29	83.0502	273
60.1068	28	107.094	272
57.0572	27	69.0754	271
57.0657	27	77.0412	268
57.9929	27	67.0526	263
59.0912	27	67.0549	262
59.0923	27	105.07	255
59.1183	27	77.035	254
58.0584	25	107.078	253
59.1335	24	83.0463	252
59.1346	24	67.0515	251
60.0368	24	138.047	251
60.0455	24	120.667	250
85.0473	24	142.11	248
103.074	24	93.0474	247
84.7781	23	141.683	245
84.9822	23	138.059	244
85.0499	23	83.0476	243
101.796	23	83.0939	242
101.902	23	160.143	242
56.8654	22	65.0509	239
56.8676	22	56.0494	238
57.0508	22	97.0948	237
58.1919	22	125.102	236
59.0521	22	59.0485	235
59.0619	22	65.0588	235
59.0934	22	105.072	235
60.0401	22	138.06	233
84.8054	22	67.0573	232
102.877	22	55.0155	229
56.924	21	56.0515	228
59.0532	21	57.0728	226
59.0684	21	59.0506	224
60.0674	21	86.06	224
85.0148	21	81.0772	223
101.792	21	83.0797	223
102.069	21	120.048	223
102.07	21	55.0731	222
102.081	21	57.0674	222
102.083	21	53.038	221
102.678	21	107.095	221
102.8	21	125.089	221
102.939	21	67.0584	220
110.132	21	95.0872	219
161.608	21	57.0344	218
161.623	21	95.083	217
161.716	21	262.137	217
162.127	21	69.0742	215
162.131	21	95.0817	215
56.0488	20	77.0425	213
56.0509	20	142.139	212
56.0541	20	91.058	211
57.07	20	114.134	210
57.0753	20	95.0514	209
57.0764	20	121.04	209
57.0977	20	56.0505	207
57.8199	20	95.0473	207
57.8908	20	55.0762	203
57.8983	20	83.0514	201
57.9327	20	97.1087	197
58.1004	20	57.0323	196
58.1251	20	55.0689	195
58.18	20	120.67	195
58.1811	20	82.0626	194
58.1908	20	82.0652	194
58.2059	20	121.178	194
58.2145	20	141.686	194
58.2177	20	262.148	194
58.2188	20	121.226	192
58.3417	20	53.0391	189
58.4657	20	95.0445	188
58.4927	20	142.14	188
58.6374	20	55.0249	187
58.6504	20	120.984	187
58.8267	20	55.0772	185
58.896	20	55.0783	185
58.8971	20	82.0639	184
58.9589	20	100.111	184
58.9773	20	100.114	184
59.0945	20	105.066	184
59.0999	20	55.072	182
59.1411	20	121.235	182
59.1867	20	125.103	182
59.2128	20	138.062	181
59.2345	20	55.0678	180
59.3736	20	57.076	179
59.415	20	142.142	178
59.5696	20	57.0749	177
59.899	20	142.137	177
59.9001	20	57.0333	175
59.9012	20	59.0496	173
59.9854	20	102.031	173
60.1057	20	141.688	173
60.109	20	79.0664	169
60.1188	20	83.045	167
60.121	20	160.122	167
60.132	20	57.0365	165
60.1692	20	83.0952	165
60.1878	20	95.0913	164
60.1987	20	55.0699	163
60.2338	20	79.0639	163
60.2415	20	82.0665	163
60.2634	20	93.0555	162
60.5058	20	121.043	162
60.7036	20	121.242	162
60.8301	20	69.0765	158
60.9601	20	107.097	157
61.1917	20	93.0487	156
61.1951	20	57.077	155
61.4637	20	55.0228	155
61.4714	20	120.981	155
71.075	20	86.0574	153
72.0446	20	86.0613	153
84.769	20	96.0794	153
84.7703	20	100.074	153
85.0981	20	100.108	153
85.128	20	100.11	153
85.1658	20	100.112	153
87.6984	20	120.669	153
101.027	20	262.132	153
101.779	20	77.0437	150
101.782	20	120.675	150
102.117	20	69.066	149
102.121	20	121.041	149
102.163	20	97.1101	148
102.187	20	65.0531	147
102.284	20	53.0401	146
102.301	20	55.05	146
103.064	20	121.225	146
103.068	20	125.087	145
103.078	20	57.0355	144
103.089	20	262.134	144
103.105	20	56.0484	143
103.119	20	72.0441	143
103.208	20	86.0587	143
103.273	20	100.115	143
162.1	20	122.093	143
162.147	20	120.976	141
162.16	20	65.052	140
162.23	20	124.103	140
58.0541	13	120.049	138
58.0552	13	120.037	137
58.0595	13	142.147	137
60.1002	13	53.037	136
85.0486	13	121.197	136
59.063	12	142.152	134
103.059	12	100.072	133
57.0273	11	100.073	133
57.0295	11	102.032	133
58.0574	11	121.215	133
85.0187	11	120.985	132
85.02	11	114.136	131
162.098	11	65.0634	130
162.136	11	81.0823	130
162.138	11	91.0593	129
53.1279	10	121.234	129
54.2459	10	121.259	129
55.02	10	77.0338	128
55.0221	10	125.105	128
55.0274	10	114.119	127
55.0295	10	121.246	127
55.6342	10	56.0526	124
55.8893	10	95.0431	124
56.0467	10	124.125	124
56.0477	10	93.0705	123
56.0551	10	122.096	122
56.0572	10	141.693	122
56.0615	10	150.052	122
56.0646	10	175.036	122
56.0657	10	175.038	122
56.0689	10	55.0238	121
56.0752	10	95.0899	121
56.0773	10	114.139	119
56.8314	10	55.0144	118
56.8569	10	121.229	118
56.8612	10	107.1	117
56.8633	10	107.098	116
56.8686	10	121.013	116
57.0177	10	53.0411	115
57.0614	10	142.144	115
57.0646	10	124.123	113
57.0668	10	59.0474	112
57.0678	10	69.0331	112
57.0689	10	69.0777	112
57.071	10	86.0561	112
57.0774	10	92.7481	112
57.0806	10	96.0822	112
57.0838	10	100.076	112
57.086	10	121.218	112
57.087	10	141.681	112
57.0881	10	121.044	110
57.0934	10	121.243	109
57.0956	10	77.045	108
57.0998	10	79.0652	108
57.1073	10	91.062	107
57.1126	10	120.672	107
57.1137	10	160.149	107
57.118	10	121.257	106
57.1276	10	67.0596	105
57.1393	10	121.047	105
57.166	10	65.0577	104
57.1756	10	95.0528	104
57.1809	10	121.232	104
57.1852	10	57.0376	103
57.1863	10	120.649	103
57.3091	10	64.8438	102
57.3476	10	65.0623	102
57.3796	10	69.0343	102
57.4213	10	72.0453	102
57.5326	10	82.0613	102
57.5348	10	86.0626	102
57.5851	10	96.0808	102
57.6162	10	100.077	102
57.6537	10	112.109	102
57.6548	10	140.103	102
57.6558	10	141.69	102
57.6901	10	107.101	101
57.6944	10	142.157	101
57.7341	10	124.126	100
57.7845	10	124.101	99
57.8006	10	55.071	97
57.8371	10	121.231	97
57.85	10	55.0846	96
57.865	10	91.0607	96
57.8886	10	91.0634	96
57.8951	10	121.18	96
57.8962	10	121.26	96
57.8972	10	160.145	96
57.9015	10	83.0785	95
57.9058	10	121.228	95
57.9123	10	121.248	95
57.9262	10	121.271	95
57.937	10	53.0442	94
57.9402	10	56.0547	94
57.9445	10	69.0648	94
57.9563	10	83.0527	94
57.9671	10	93.061	94
57.9735	10	97.0934	94
57.9746	10	120.677	94
58.0219	10	65.0543	93
58.0875	10	97.1115	93
58.0972	10	59.0539	92
58.0982	10	79.0689	92
58.1036	10	86.0652	92
58.1079	10	92.7508	92
58.109	10	92.7521	92
58.1176	10	100.07	92
58.1187	10	100.118	92
58.1219	10	102.03	92
58.1241	10	105.065	92
58.1294	10	112.112	92
58.1305	10	122.44	92
58.1338	10	141.678	92
58.1359	10	141.691	92
58.137	10	150.054	92
58.1402	10	262.15	92
58.1467	10	65.0771	91
58.1477	10	81.0848	91
58.151	10	83.099	90
58.1617	10	93.0501	88
58.1682	10	121.262	86
58.1768	10	95.0803	85
58.1779	10	121.22	85
58.1833	10	121.24	85
58.193	10	125.106	85
58.1973	10	56.0537	84
58.1994	10	53.0422	84
58.2005	10	81.0785	84
58.208	10	95.0541	84
58.2091	10	67.0503	83
58.2102	10	121.245	83
58.222	10	56.0473	82
58.2242	10	58.0666	82
58.2414	10	64.8404	82
58.2641	10	64.8427	82
58.2684	10	64.845	82
58.2845	10	55.049	82
58.2964	10	69.032	82
58.2975	10	96.0766	82
58.3276	10	100.107	82
58.3319	10	105.073	82
58.333	10	105.075	82
58.3395	10	107.103	82
58.3449	10	120.943	82
58.3805	10	121.206	82
58.3859	10	121.214	82
58.3902	10	121.249	82
58.3913	10	121.774	82
58.4204	10	122.031	82
58.4236	10	122.087	82
58.4279	10	122.095	82
58.429	10	122.441	82
58.4571	10	122.541	82
58.4581	10	122.751	82
58.4689	10	141.68	82
58.4776	10	160.156	82
58.4819	10	175.03	82
58.483	10	262.153	82
58.4841	10	79.0476	81
58.4938	10	142.108	81
58.4959	10	69.0871	80
58.4981	10	81.081	80
58.5132	10	92.7671	80
58.5359	10	160.147	80
58.5467	10	55.0259	79
58.5726	10	79.0677	78
58.5758	10	121.265	78
58.5791	10	57.0792	77
58.5802	10	114.137	77
58.5866	10	57.0664	75
58.5899	10	95.0789	75
58.591	10	120.053	75
58.605	10	121.221	75
58.632	10	124.128	75
58.6472	10	138.064	75
58.6515	10	55.0835	74
58.6526	10	57.0653	74
58.6558	10	79.0752	74
58.6688	10	83.0965	74
58.6699	10	121.276	74
58.6785	10	53.0452	73
58.6861	10	55.0793	73
58.6915	10	53.0432	73
58.6991	10	53.036	73
58.7099	10	77.0326	73
58.7185	10	95.0555	73
58.7196	10	124.134	73
58.7272	10	57.0312	72
58.7402	10	65.0327	72
58.7434	10	121.251	72
58.7542	10	51.0242	71
58.7575	10	54.8888	71
58.7672	10	55.1296	71
58.7813	10	64.8416	71
58.791	10	69.0308	71
58.8083	10	69.0355	71
58.8365	10	69.0366	71
58.8408	10	72.0417	71
58.8441	10	72.0465	71
58.8495	10	82.0677	71
58.8516	10	92.0466	71
58.8603	10	92.7494	71
58.8614	10	96.0863	71
58.8636	10	100.079	71
58.8766	10	100.08	71
58.8787	10	101.094	71
58.8863	10	102.028	71
58.8928	10	102.034	71
58.8939	10	102.035	71
58.8982	10	107.047	71
58.9015	10	112.111	71
58.9036	10	113.093	71
58.9145	10	113.095	71
58.9156	10	120.97	71
58.9177	10	121.211	71
58.9188	10	121.697	71
58.9242	10	121.889	71
58.9275	10	121.908	71
58.9296	10	122.006	71
58.9426	10	122.011	71
58.9437	10	122.025	71
58.9448	10	122.121	71
58.9687	10	122.182	71
58.9741	10	122.192	71
58.9784	10	122.341	71
58.9849	10	122.424	71
58.9979	10	122.72	71
59.0044	10	122.918	71
59.0435	10	122.937	71
59.0955	10	123.032	71
59.0977	10	123.738	71
59.0988	10	124.687	71
59.101	10	142.357	71
59.102	10	150.051	71
59.1031	10	234.147	71
59.1075	10	262.128	71
59.1096	10	65.0714	70
59.1107	10	55.1422	69
59.1118	10	57.0877	69
59.1172	10	81.0835	68
59.1227	10	97.1129	68
59.1248	10	55.027	67
59.1259	10	93.0229	67
59.1281	10	57.0824	66
59.1314	10	69.0824	66
59.1324	10	97.1171	66
59.1422	10	55.0898	65
59.1433	10	120.673	65
59.1531	10	121.147	65
59.1552	10	121.237	65
59.165	10	121.281	65
59.1748	10	142.226	65
59.1802	10	160.12	65
59.1813	10	55.028	64
59.1824	10	77.0487	64
59.1856	10	91.0647	64
59.1878	10	107.053	64
59.1889	10	121.268	64
59.1954	10	124.093	64
59.2084	10	138.065	64
59.2106	10	83.1055	63
59.2117	10	91.0485	63
59.215	10	92.052	63
59.2193	10	93.0542	63
59.2215	10	93.0596	63
59.2247	10	107.107	63
59.2258	10	120.647	63
59.2291	10	120.678	63
59.2313	10	56.0568	62
59.2356	10	56.0579	62
59.2389	10	57.0301	62
59.2497	10	57.0387	62
59.253	10	124.09	62
59.2606	10	138.044	62
59.2725	10	51.0232	61
59.2791	10	54.8909	61
59.2943	10	57.0397	61
59.3008	10	59.0517	61
59.3084	10	59.0528	61
59.3301	10	84.0811	61
59.3334	10	92.0493	61
59.341	10	93.0528	61
59.3465	10	96.078	61
59.3519	10	98.0933	61
59.3617	10	98.0947	61
59.3628	10	100.105	61
59.3639	10	100.117	61
59.366	10	101.095	61
59.3693	10	121.016	61
59.3704	10	121.176	61
59.3965	10	121.189	61
59.3987	10	121.201	61
59.4074	10	121.204	61
59.4226	10	121.277	61
59.4237	10	121.573	61
59.428	10	121.674	61
59.4313	10	121.687	61
59.4367	10	121.727	61
59.44	10	121.741	61
59.4444	10	121.747	61
59.4552	10	121.76	61
59.4629	10	121.912	61
59.4792	10	121.928	61
59.4988	10	121.955	61
59.5119	10	122.004	61
59.5162	10	122.009	61
59.5304	10	122.012	61
59.5413	10	122.09	61
59.5565	10	122.129	61
59.5707	10	122.188	61
59.5729	10	122.259	61
59.5892	10	122.307	61
59.6012	10	122.316	61
59.6099	10	122.331	61
59.6208	10	122.482	61
59.6306	10	122.484	61
59.6328	10	122.512	61
59.6339	10	122.554	61
59.635	10	122.563	61
59.6502	10	122.566	61
59.6611	10	122.61	61
59.6797	10	122.724	61
59.6938	10	122.726	61
59.7026	10	122.768	61
59.7058	10	122.779	61
59.7211	10	122.821	61
59.7331	10	122.923	61
59.7669	10	122.926	61
59.7691	10	122.96	61
59.78	10	123.02	61
59.8226	10	123.04	61
59.8281	10	123.098	61
59.8291	10	123.109	61
59.8335	10	123.141	61
59.8357	10	123.162	61
59.8379	10	123.192	61
59.8499	10	123.49	61
59.8564	10	123.498	61
59.8619	10	123.532	61
59.8674	10	123.55	61
59.8838	10	123.553	61
59.8914	10	123.716	61
59.8947	10	123.73	61
59.9034	10	123.744	61
59.9078	10	124.296	61
59.9122	10	124.354	61
59.9143	10	124.37	61
59.9165	10	124.413	61
59.9318	10	124.479	61
59.9526	10	141.676	61
59.9788	10	142.329	61
59.9941	10	142.386	61
60.0379	10	164.072	61
60.1123	10	168.095	61
60.1134	10	175.041	61
60.1155	10	234.143	61
60.1166	10	234.149	61
60.1177	10	262.13	61
60.1199	10	262.155	61
60.1221	10	65.068	60
60.1254	10	97.1185	60
60.1309	10	65.0611	59
60.1352	10	81.0975	59
60.1418	10	107.116	59
60.144	10	121.302	58
60.1451	10	69.08	57
60.1495	10	55.1338	56
60.1517	10	107.076	56
60.1528	10	120.683	56
60.1582	10	121.263	56
60.1681	10	93.0569	55
60.1867	10	97.1157	55
60.1889	10	114.145	55
60.1966	10	121.273	55
60.2042	10	121.284	55
60.2053	10	79.0714	54
60.2075	10	95.0886	54
60.2086	10	114.148	54
60.2108	10	121.223	54
60.2185	10	124.099	54
60.2207	10	67.0607	53
60.225	10	69.0636	53
60.2261	10	83.0605	53
60.2272	10	83.1016	53
60.2294	10	83.1042	53
60.2404	10	120.051	53
60.2732	10	120.054	53
60.2952	10	120.681	53
60.3017	10	121.256	53
60.3083	10	53.0473	52
60.3248	10	95.0693	52
60.3566	10	120.035	52
60.3642	10	51.0272	51
60.3807	10	54.892	51
60.3873	10	56.0843	51
60.4125	10	59.055	51
60.4158	10	60.0429	51
60.4224	10	64.8461	51
60.429	10	64.8472	51
60.4366	10	56.0558	51
60.441	10	69.0378	51
60.4443	10	70.0655	51
60.4564	10	72.0801	51
60.4685	10	79.0702	51
60.4794	10	82.0601	51
60.4816	10	82.069	51
60.4827	10	83.0978	51
60.5223	10	85.0651	51
60.5409	10	92.048	51
60.542	10	92.0507	51
60.5464	10	93.0515	51
60.5486	10	93.2367	51
60.5541	10	96.0752	51
60.5585	10	96.0835	51
60.5618	10	97.0629	51
60.5816	10	101.096	51
60.5882	10	102.037	51
60.5991	10	102.041	51
60.6024	10	105.063	51
60.6057	10	105.076	51
60.6123	10	105.079	51
60.6244	10	107.046	51
60.6343	10	107.049	51
60.6409	10	113.096	51
60.6431	10	121.193	51
60.6442	10	121.195	51
60.6464	10	121.253	51
60.6563	10	121.254	51
60.6651	10	121.475	51
60.675	10	121.498	51
60.6761	10	121.584	51
60.6783	10	121.589	51
60.6794	10	121.593	51
60.6816	10	121.596	51
60.686	10	121.629	51
60.6871	10	121.677	51
60.6915	10	121.701	51
60.7003	10	121.744	51
60.7124	10	121.755	51
60.7168	10	121.758	51
60.7245	10	121.778	51
60.7652	10	121.8	51
60.7663	10	121.839	51
60.7674	10	121.856	51
60.7806	10	121.874	51
60.785	10	121.945	51
60.7894	10	121.97	51
60.8037	10	122.015	51
60.8081	10	122.04	51
60.818	10	122.071	51
60.8202	10	122.098	51
60.8433	10	122.103	51
60.851	10	122.112	51
60.8973	10	122.115	51
60.9017	10	122.128	51
60.905	10	122.149	51
60.916	10	122.179	51
60.9524	10	122.221	51
60.9557	10	122.242	51
60.9623	10	122.245	51
61.0042	10	122.273	51
61.024	10	122.315	51
61.0373	10	122.337	51
61.0384	10	122.348	51
61.0417	10	122.377	51
61.0428	10	122.38	51
61.0461	10	122.382	51
61.0472	10	122.451	51
61.0494	10	122.455	51
61.056	10	122.479	51
61.0604	10	122.501	51
61.0681	10	122.532	51
61.0792	10	122.573	51
61.0913	10	122.577	51
61.0935	10	122.584	51
61.1012	10	122.607	51
61.1057	10	122.615	51
61.1112	10	122.63	51
61.1189	10	122.64	51
61.1288	10	122.648	51
61.1332	10	122.68	51
61.1343	10	122.695	51
61.1498	10	122.707	51
61.1575	10	122.734	51
61.163	10	122.735	51
61.1675	10	122.771	51
61.1873	10	122.774	51
61.2039	10	122.813	51
61.216	10	122.845	51
61.2514	10	122.857	51
61.2724	10	122.865	51
61.2735	10	122.895	51
61.2801	10	122.909	51
61.2823	10	122.948	51
61.2867	10	122.953	51
61.2956	10	122.989	51
61.2967	10	122.99	51
61.3088	10	123.025	51
61.3199	10	123.036	51
61.3221	10	123.067	51
61.3254	10	123.072	51
61.3287	10	123.073	51
61.3531	10	123.103	51
61.3553	10	123.106	51
61.3763	10	123.114	51
61.4017	10	123.122	51
61.4139	10	123.17	51
61.4194	10	123.173	51
61.4404	10	123.205	51
61.4482	10	123.217	51
61.4559	10	123.235	51
61.4592	10	123.266	51
61.4604	10	123.267	51
61.4924	10	123.271	51
61.4947	10	123.293	51
61.5035	10	123.305	51
61.5102	10	123.308	51
61.5201	10	123.324	51
61.5655	10	123.371	51
61.5677	10	123.448	51
61.5766	10	123.459	51
61.5976	10	123.503	51
61.6087	10	123.548	51
61.6198	10	123.631	51
61.6287	10	123.634	51
61.6298	10	123.729	51
61.6364	10	123.773	51
61.6375	10	123.774	51
61.6531	10	123.865	51
61.6608	10	123.87	51
61.6675	10	123.942	51
61.6763	10	123.98	51
61.7029	10	123.993	51
61.7107	10	124.14	51
61.7207	10	124.276	51
61.734	10	124.376	51
61.7551	10	125.25	51
61.7595	10	138.046	51
61.7917	10	140.101	51
61.8017	10	140.108	51
61.846	10	142.319	51
61.8927	10	142.336	51
61.9704	10	142.347	51
62.0104	10	142.356	51
62.0116	10	143.258	51
62.076	10	150.049	51
62.0805	10	150.056	51
62.1361	10	164.068	51
62.1673	10	175.032	51
62.2664	10	175.039	51
62.2875	10	234.145	51
62.2998	10	234.156	51
62.3065	10	121.049	50
62.3232	10	142.102	50
62.4369	10	160.157	50
62.457	10	55.0751	49
62.5139	10	124.2	49
62.5541	10	79.0802	48
62.5596	10	81.0912	48
62.5719	10	142.149	48
62.5842	10	81.0797	47
62.659	10	121.307	47
62.7127	10	160.15	47
62.791	10	160.154	47
62.7954	10	121.301	46
62.8066	10	124.211	46
62.904	10	57.0781	45
62.9208	10	83.0759	45
62.9443	10	83.0772	45
63.0093	10	121.295	45
63.0182	10	121.304	45
63.0574	10	124.129	45
63.137	10	124.131	45
63.1494	10	160.118	45
63.164	10	57.0802	44
63.3368	10	78.8168	44
63.4459	10	97.1227	44
63.5651	10	121.239	44
64.0307	10	121.282	44
64.1516	10	121.29	44
64.1776	10	121.296	44
64.1923	10	121.298	44
64.3644	10	64.9075	43
64.3836	10	55.0312	43
64.4901	10	69.0812	43
65.0115	10	77.0462	43
65.0741	10	77.0499	43
66.0008	10	83.0643	43
66.3901	10	83.1132	43
66.663	10	97.067	43
67.023	10	97.0809	43
67.0542	10	107.055	43
68.0531	10	107.074	43
69.0512	10	120.062	43
69.0582	10	120.684	43
69.2331	10	120.698	43
70.0636	10	125.119	43
70.0659	10	125.152	43
70.3616	10	138.067	43
71.0155	10	53.035	42
71.0227	10	53.0463	42
71.0774	10	53.0494	42
72.0422	10	57.0408	42
72.0793	10	67.0642	42
72.0829	10	83.0437	42
72.9086	10	83.054	42
72.9363	10	83.0553	42
73.0436	10	107.066	42
73.0858	10	120.022	42
73.087	10	120.68	42
73.0883	10	124.096	42
73.0895	10	125.111	42
73.6384	10	51.0222	41
74.0253	10	51.0282	41
74.0957	10	54.8868	41
74.0981	10	54.8899	41
74.0994	10	55.1946	41
74.1054	10	56.0463	41
74.4619	10	56.0611	41
76.0094	10	57.0419	41
76.6482	10	57.0429	41
77.7607	10	58.0645	41
79.0066	10	58.0742	41
83.0854	10	67.0434	41
84.0777	10	67.0619	41
84.079	10	60.0462	41
84.0868	10	55.1967	41
84.0881	10	54.8951	41
84.0894	10	57.1112	41
84.0984	10	69.0296	41
84.3744	10	69.0402	41
84.7716	10	70.0667	41
84.7742	10	70.0702	41
84.7794	10	72.0429	41
84.7859	10	72.0501	41
84.7976	10	77.0512	41
84.9276	10	80.0257	41
84.9744	10	80.0282	41
85.0135	10	82.0716	41
85.0512	10	84.0785	41
85.0538	10	84.0798	41
85.0577	10	84.0837	41
85.059	10	87.0488	41
85.0629	10	92.0615	41
85.0642	10	92.7467	41
85.0655	10	92.7549	41
85.0681	10	93.1686	41
85.0851	10	95.0418	41
85.0903	10	95.0569	41
85.0916	10	96.0849	41
85.0968	10	98.096	41
85.1046	10	98.1016	41
85.1124	10	100.083	41
85.1176	10	100.084	41
85.1306	10	100.121	41
85.1359	10	101.057	41
85.1463	10	101.092	41
85.1476	10	105.078	41
85.1645	10	107.044	41
85.1723	10	107.05	41
85.1801	10	113.09	41
85.1814	10	113.102	41
85.1854	10	114.118	41
85.2114	10	121.175	41
85.2166	10	121.217	41
85.2218	10	121.267	41
85.2231	10	121.285	41
85.2323	10	121.305	41
85.2648	10	121.478	41
85.3313	10	121.501	41
85.3835	10	121.509	41
85.4161	10	121.557	41
85.5022	10	121.57	41
85.5153	10	121.579	41
85.5597	10	121.585	41
85.5923	10	121.587	41
85.6158	10	121.61	41
85.6524	10	121.654	41
85.6837	10	121.66	41
85.6903	10	121.662	41
85.7099	10	121.671	41
85.7177	10	121.679	41
85.7216	10	121.693	41
85.736	10	121.704	41
85.821	10	121.743	41
85.8406	10	121.746	41
85.8498	10	121.75	41
85.8694	10	121.752	41
85.9139	10	121.754	41
85.9152	10	121.757	41
85.9701	10	121.764	41
86.0526	10	121.775	41
86.0644	10	121.878	41
86.0683	10	121.88	41
86.1364	10	121.884	41
86.198	10	121.888	41
86.2006	10	121.9	41
86.2216	10	121.914	41
86.2242	10	121.916	41
86.2412	10	121.917	41
86.2819	10	121.923	41
86.4157	10	121.925	41
86.4511	10	121.926	41
86.4603	10	121.931	41
86.4826	10	121.934	41
86.4892	10	121.984	41
86.4931	10	121.994	41
86.5023	10	122	41
86.5338	10	122.014	41
86.6468	10	122.017	41
86.6547	10	122.023	41
86.6625	10	122.026	41
86.6928	10	122.029	41
86.7269	10	122.032	41
86.7677	10	122.065	41
86.7887	10	122.092	41
86.794	10	122.1	41
86.8006	10	122.101	41
86.8282	10	122.104	41
86.9045	10	122.106	41
86.9084	10	122.125	41
86.9255	10	122.135	41
86.9334	10	122.137	41
86.9663	10	122.139	41
86.9703	10	122.142	41
86.9729	10	122.164	41
87.0651	10	122.167	41
87.069	10	122.173	41
87.1138	10	122.185	41
87.1217	10	122.199	41
87.1481	10	122.21	41
87.1942	10	122.217	41
87.2245	10	122.232	41
87.2259	10	122.235	41
87.239	10	122.243	41
87.2667	10	122.246	41
87.305	10	122.251	41
87.3261	10	122.268	41
87.3327	10	122.281	41
87.4263	10	122.284	41
87.4435	10	122.291	41
87.5346	10	122.298	41
87.5438	10	122.304	41
87.5544	10	122.306	41
87.5848	10	122.313	41
87.6112	10	122.34	41
87.705	10	122.355	41
87.7169	10	122.366	41
87.8413	10	122.379	41
88.0239	10	122.399	41
88.0266	10	122.405	41
88.0875	10	122.41	41
88.1696	10	122.416	41
88.1895	10	122.42	41
88.2532	10	122.421	41
88.3606	10	122.426	41
88.3964	10	122.43	41
88.4416	10	122.446	41
88.4668	10	122.463	41
88.7644	10	122.468	41
88.795	10	122.507	41
88.9108	10	122.51	41
88.9188	10	122.513	41
89.0133	10	122.515	41
89.0173	10	122.516	41
89.0839	10	122.521	41
89.1812	10	122.53	41
89.2438	10	122.544	41
89.2638	10	122.546	41
89.2785	10	122.552	41
89.2905	10	122.579	41
89.6764	10	122.585	41
89.9158	10	122.588	41
91.1891	10	122.59	41
91.6764	10	122.591	41
92.8464	10	122.602	41
96.1283	10	122.618	41
96.6674	10	122.626	41
97.176	10	122.627	41
100.112	10	122.629	41
100.113	10	122.637	41
101.409	10	122.638	41
101.421	10	122.646	41
101.745	10	122.665	41
101.774	10	122.673	41
101.788	10	122.682	41
101.794	10	122.696	41
101.801	10	122.698	41
101.806	10	122.723	41
101.838	10	122.729	41
101.974	10	122.74	41
102.076	10	122.763	41
102.079	10	122.765	41
102.116	10	122.766	41
102.12	10	122.79	41
102.123	10	122.795	41
102.13	10	122.807	41
102.131	10	122.809	41
102.141	10	122.812	41
102.146	10	122.84	41
102.157	10	122.854	41
102.17	10	122.859	41
102.178	10	122.873	41
102.181	10	122.92	41
102.191	10	122.957	41
102.193	10	122.964	41
102.197	10	122.979	41
102.2	10	122.982	41
102.213	10	123.003	41
102.217	10	123.007	41
102.233	10	123.014	41
102.235	10	123.028	41
102.237	10	123.054	41
102.247	10	123.058	41
102.264	10	123.064	41
102.274	10	123.065	41
102.275	10	123.07	41
102.285	10	123.076	41
102.29	10	123.078	41
102.293	10	123.092	41
102.297	10	123.117	41
102.298	10	123.123	41
102.305	10	123.148	41
102.31	10	123.198	41
102.317	10	123.214	41
102.323	10	123.22	41
102.327	10	123.225	41
102.328	10	123.239	41
102.343	10	123.242	41
102.463	10	123.247	41
102.467	10	123.252	41
102.477	10	123.258	41
102.583	10	123.263	41
102.641	10	123.275	41
102.656	10	123.299	41
102.73	10	123.302	41
102.731	10	123.318	41
102.749	10	123.351	41
102.774	10	123.358	41
102.786	10	123.366	41
102.803	10	123.393	41
102.929	10	123.415	41
103.065	10	123.418	41
103.066	10	123.429	41
103.069	10	123.434	41
103.071	10	123.441	41
103.081	10	123.452	41
103.086	10	123.474	41
103.101	10	123.485	41
103.102	10	123.492	41
103.108	10	123.517	41
103.111	10	123.564	41
103.112	10	123.628	41
103.114	10	123.636	41
103.121	10	123.638	41
103.124	10	123.671	41
103.142	10	123.685	41
103.144	10	123.732	41
103.15	10	123.807	41
103.154	10	123.817	41
103.161	10	123.834	41
103.167	10	123.889	41
103.193	10	123.911	41
103.198	10	123.92	41
103.203	10	123.927	41
103.213	10	123.939	41
103.218	10	123.95	41
103.231	10	123.978	41
103.236	10	123.994	41
103.241	10	124.019	41
103.253	10	124.046	41
103.256	10	124.063	41
103.257	10	124.137	41
103.266	10	124.176	41
103.269	10	124.194	41
103.303	10	124.23	41
103.307	10	124.25	41
103.312	10	124.268	41
103.314	10	124.294	41
103.32	10	124.301	41
103.347	10	124.34	41
103.416	10	124.353	41
103.478	10	124.368	41
103.488	10	124.383	41
103.501	10	124.398	41
103.527	10	124.403	41
103.577	10	124.42	41
103.581	10	124.469	41
103.596	10	124.505	41
103.635	10	124.535	41
103.636	10	124.55	41
103.638	10	124.564	41
103.65	10	124.625	41
103.678	10	124.643	41
103.681	10	124.652	41
103.695	10	124.709	41
103.699	10	124.743	41
103.718	10	124.8	41
103.725	10	124.936	41
103.737	10	125.072	41
103.776	10	125.075	41
103.777	10	125.076	41
103.814	10	125.086	41
103.836	10	125.177	41
103.856	10	125.231	41
103.872	10	125.266	41
103.881	10	125.304	41
103.895	10	125.315	41
103.911	10	125.332	41
103.937	10	125.47	41
104.022	10	125.498	41
104.024	10	125.593	41
104.043	10	125.598	41
104.045	10	125.821	41
104.104	10	125.914	41
104.131	10	126.139	41
104.151	10	126.168	41
104.191	10	130.039	41
104.207	10	138.074	41
104.228	10	140.105	41
104.232	10	140.106	41
104.24	10	141.695	41
104.265	10	141.696	41
104.278	10	142.288	41
104.282	10	142.302	41
104.307	10	142.309	41
104.328	10	142.31	41
104.362	10	142.337	41
104.412	10	142.339	41
104.416	10	142.342	41
104.429	10	142.349	41
104.454	10	142.369	41
104.478	10	142.379	41
104.486	10	142.391	41
104.504	10	142.394	41
104.582	10	142.403	41
104.584	10	142.421	41
104.585	10	143.194	41
104.629	10	143.348	41
104.659	10	143.404	41
104.663	10	144.504	41
104.704	10	145.403	41
104.705	10	160.172	41
104.722	10	163.036	41
104.737	10	234.139	41
104.75	10	234.152	41
104.764	10	262.16	41
104.771	10	280.154	41
104.796	10	79.0739	40
104.826	10	81.1268	40
104.844	10	107.11	39
104.845	10	142.088	37
104.858	10	55.0741	36
104.893	10	65.0236	36
104.902	10	121.274	36
104.917	10	121.309	35
104.925	10	121.313	35
104.935	10	81.0861	34
104.948	10	83.0682	34
104.987	10	83.1093	34
105.001	10	95.0941	34
105.019	10	142.017	34
105.02	10	77.071	33
105.03	10	92.9099	33
105.068	10	120.762	33
105.095	10	125.109	33
105.108	10	125.113	33
105.162	10	125.12	33
105.166	10	125.127	33
105.169	10	160.065	33
105.214	10	160.097	33
105.224	10	160.152	33
105.256	10	160.161	33
105.298	10	65.0053	32
105.356	10	80.9628	32
105.437	10	91.0714	32
105.452	10	92.7562	32
105.534	10	95.0596	32
105.557	10	95.0748	32
105.601	10	97.1143	32
105.643	10	97.1213	32
105.784	10	120.056	32
105.797	10	125.108	32
105.8	10	142.071	32
105.803	10	142.103	32
105.861	10	50.0139	31
105.88	10	50.0159	31
105.903	10	51.0252	31
105.951	10	53.0504	31
105.977	10	53.0535	31
106.035	10	54.8543	31
106.118	10	54.893	31
106.119	10	55.1789	31
106.163	10	55.1978	31
106.21	10	55.2062	31
106.224	10	55.9016	31
106.448	10	56.0737	31
106.574	10	57.044	31
106.639	10	57.0472	31
106.655	10	57.108	31
106.664	10	58.0623	31
106.74	10	58.0656	31
106.798	10	59.0561	31
106.814	10	59.0572	31
106.988	10	59.0582	31
106.991	10	63.0268	31
107.017	10	64.8393	31
107.173	10	64.8484	31
107.246	10	65.0645	31
107.248	10	65.9935	31
107.315	10	66.0439	31
107.52	10	66.0508	31
107.681	10	66.0566	31
107.791	10	66.3828	31
107.861	10	67.0665	31
107.99	10	67.0677	31
108.183	10	67.0723	31
108.244	10	53.0524	31
108.413	10	55.1705	31
108.515	10	55.1988	31
108.541	10	65.1568	31
108.819	10	60.0418	31
108.953	10	60.0473	31
109.214	10	53.001	31
109.23	10	65.2149	31
109.764	10	65.2001	31
110.184	10	65.2058	31
110.242	10	65.2047	31
110.32	10	68.0515	31
110.721	10	69.0425	31
110.809	10	69.0449	31
112.35	10	70.0619	31
113.692	10	70.0643	31
115.055	10	70.0678	31
115.272	10	70.3221	31
119.258	10	72.0513	31
120.632	10	72.0777	31
120.859	10	73.0299	31
124.902	10	77.0573	31
127.524	10	78.8131	31
127.539	10	78.8143	31
129.072	10	80.027	31
129.08	10	82.0703	31
129.083	10	83.0617	31
133.893	10	83.1119	31
136.579	10	86.0547	31
143.915	10	86.0639	31
144.095	10	86.0692	31
144.208	10	86.0953	31
161.594	10	87.0449	31
161.621	10	91.0472	31
162.084	10	91.089	31
162.097	10	92.0263	31
162.14	10	92.0425	31
162.151	10	92.0452	31
162.161	10	92.0561	31
162.187	10	92.7535	31
162.204	10	93.0201	31
162.208	10	93.0664	31
162.212	10	93.0882	31
162.228	10	93.1713	31
162.237	10	93.1931	31
162.242	10	93.1972	31
162.269	10	93.2163	31
162.278	10	93.2395	31
162.28	10	94.0618	31
162.311	10	94.0645	31
162.345	10	94.3056	31
162.357	10	94.7997	31
162.365	10	94.8643	31
162.388	10	95.0404	31
162.427	10	95.0583	31
162.658	10	95.0665	31
162.814	10	96.8002	31
163.022	10	96.8044	31
163.175	10	97.0754	31
163.33	10	97.0921	31
163.575	10	97.124	31
163.603	10	97.1338	31
163.722	10	97.1463	31
163.915	10	97.1477	31
163.948	10	98.0974	31
164.038	10	100.081	31
164.119	10	100.124	31
164.333	10	101.089	31
164.454	10	101.091	31
164.577	10	103.056	31
164.579	10	105.062	31
164.588	10	105.083	31
165.052	10	105.088	31
165.291	10	106.757	31
165.487	10	107.113	31
165.507	10	107.125	31
165.533	10	109.084	31
165.782	10	109.09	31
165.811	10	111.045	31
165.965	10	111.047	31
166.093	10	112.106	31
166.559	10	112.108	31
167.173	10	112.114	31
168.532	10	113.092	31
168.763	10	113.098	31
168.814	10	113.099	31
169.661	10	120.059	31
170.067	10	120.642	31
178.272	10	120.646	31
178.925	10	120.691	31
179.165	10	120.7	31
179.339	10	120.72	31
181.352	10	120.888	31
181.917	10	120.892	31
184.588	10	120.902	31
196.828	10	120.945	31
197.954	10	121.173	31
214.767	10	121.181	31
219.701	10	121.187	31
219.718	10	121.19	31
231.097	10	121.198	31
248.789	10	121.212	31
252.357	10	121.288	31
254.722	10	121.291	31
254.828	10	121.315	31
255.358	10	121.394	31
257.385	10	121.403	31
259.679	10	121.461	31
260.326	10	121.484	31
262.293	10	121.489	31
268.182	10	121.506	31
270.276	10	121.551	31
271.728	10	121.565	31
272	10	121.575	31
276.057	10	121.578	31
276.503	10	121.582	31
284.086	10	121.592	31
285.62	10	121.601	31
286.126	10	121.603	31
287.776	10	121.609	31
288.49	10	121.615	31
290.009	10	121.631	31
301.675	10	121.641	31
310.664	10	121.649	31
313.3	10	121.651	31
315.557	10	121.655	31
323.597	10	121.663	31
326.592	10	121.676	31
329.02	10	121.683	31
337.611	10	121.696	31
340.249	10	121.711	31
341.224	10	121.715	31
347.136	10	121.735	31
349.769	10	121.766	31
353.039	10	121.769	31
361.719	10	121.772	31
368.874	10	121.777	31
371.971	10	121.783	31
374.018	10	121.794	31
374.376	10	121.808	31
375.247	10	121.816	31
380.009	10	121.817	31
407.114	10	121.822	31
412.948	10	121.828	31
419.225	10	121.831	31
438.96	10	121.833	31
439.821	10	121.836	31
450.138	10	121.841	31
458.816	10	121.849	31
464.265	10	121.855	31
478.472	10	121.863	31
480.011	10	121.869	31
480.166	10	121.87	31
486.372	10	121.891	31
489.518	10	121.892	31
499.089	10	121.894	31
509.189	10	121.897	31
511.556	10	121.902	31
523.204	10	121.909	31
525.764	10	121.92	31
538.993	10	121.93	31
575.169	10	121.964	31
598.429	10	121.969	31
		121.976	31
		121.989	31
		121.99	31
		121.998	31
		122.003	31
		122.02	31
		122.022	31
		122.054	31
		122.061	31
		122.068	31
		122.07	31
		122.075	31
		122.079	31
		122.089	31
		122.118	31
		122.123	31
		122.131	31
		122.143	31
		122.145	31
		122.146	31
		122.148	31
		122.153	31
		122.159	31
		122.176	31
		122.178	31
		122.19	31
		122.193	31
		122.195	31
		122.198	31
		122.203	31
		122.215	31
		122.22	31
		122.224	31
		122.226	31
		122.227	31
		122.231	31
		122.234	31
		122.237	31
		122.238	31
		122.249	31
		122.252	31
		122.26	31
		122.262	31
		122.263	31
		122.265	31
		122.274	31
		122.279	31
		122.288	31
		122.293	31
		122.296	31
		122.301	31
		122.302	31
		122.309	31
		122.31	31
		122.326	31
		122.332	31
		122.335	31
		122.343	31
		122.345	31
		122.349	31
		122.354	31
		122.371	31
		122.376	31
		122.384	31
		122.385	31
		122.387	31
		122.396	31
		122.401	31
		122.402	31
		122.404	31
		122.413	31
		122.427	31
		122.429	31
		122.432	31
		122.437	31
		122.438	31
		122.448	31
		122.452	31
		122.46	31
		122.462	31
		122.474	31
		122.487	31
		122.493	31
		122.509	31
		122.527	31
		122.537	31
		122.548	31
		122.549	31
		122.551	31
		122.555	31
		122.557	31
		122.568	31
		122.582	31
		122.594	31
		122.598	31
		122.612	31
		122.619	31
		122.641	31
		122.645	31
		122.655	31
		122.662	31
		122.67	31
		122.687	31
		122.693	31
		122.71	31
		122.716	31
		122.718	31
		122.721	31
		122.727	31
		122.732	31
		122.738	31
		122.746	31
		122.748	31
		122.754	31
		122.76	31
		122.762	31
		122.77	31
		122.776	31
		122.781	31
		122.787	31
		122.793	31
		122.801	31
		122.802	31
		122.806	31
		122.81	31
		122.817	31
		122.818	31
		122.823	31
		122.827	31
		122.831	31
		122.842	31
		122.843	31
		122.846	31
		122.856	31
		122.862	31
		122.863	31
		122.867	31
		122.868	31
		122.881	31
		122.882	31
		122.893	31
		122.903	31
		122.904	31
		122.907	31
		122.91	31
		122.915	31
		122.917	31
		122.921	31
		122.928	31
		122.929	31
		122.935	31
		122.939	31
		122.945	31
		122.951	31
		122.956	31
		122.965	31
		122.975	31
		122.992	31
		123.001	31
		123.004	31
		123.017	31
		123.026	31
		123.031	31
		123.045	31
		123.05	31
		123.051	31
		123.056	31
		123.059	31
		123.068	31
		123.083	31
		123.086	31
		123.089	31
		123.09	31
		123.094	31
		123.101	31
		123.12	31
		123.125	31
		123.126	31
		123.128	31
		123.133	31
		123.137	31
		123.145	31
		123.153	31
		123.161	31
		123.166	31
		123.177	31
		123.186	31
		123.189	31
		123.194	31
		123.233	31
		123.272	31
		123.277	31
		123.28	31
		123.288	31
		123.322	31
		123.335	31
		123.336	31
		123.343	31
		123.347	31
		123.36	31
		123.365	31
		123.372	31
		123.377	31
		123.385	31
		123.394	31
		123.398	31
		123.409	31
		123.423	31
		123.424	31
		123.426	31
		123.43	31
		123.432	31
		123.438	31
		123.456	31
		123.457	31
		123.463	31
		123.465	31
		123.467	31
		123.471	31
		123.473	31
		123.476	31
		123.514	31
		123.526	31
		123.528	31
		123.536	31
		123.539	31
		123.556	31
		123.558	31
		123.562	31
		123.569	31
		123.57	31
		123.572	31
		123.578	31
		123.587	31
		123.589	31
		123.59	31
		123.598	31
		123.616	31
		123.641	31
		123.645	31
		123.647	31
		123.664	31
		123.674	31
		123.682	31
		123.691	31
		123.693	31
		123.694	31
		123.696	31
		123.718	31
		123.719	31
		123.735	31
		123.769	31
		123.771	31
		123.78	31
		123.784	31
		123.796	31
		123.835	31
		123.837	31
		123.842	31
		123.859	31
		123.864	31
		123.875	31
		123.881	31
		123.9	31
		123.901	31
		123.905	31
		123.906	31
		123.908	31
		123.916	31
		123.938	31
		123.945	31
		123.955	31
		123.961	31
		123.971	31
		123.972	31
		123.975	31
		123.986	31
		123.989	31
		124.015	31
		124.018	31
		124.022	31
		124.026	31
		124.04	31
		124.079	31
		124.084	31
		124.088	31
		124.139	31
		124.147	31
		124.148	31
		124.151	31
		124.164	31
		124.167	31
		124.178	31
		124.213	31
		124.235	31
		124.271	31
		124.274	31
		124.35	31
		124.351	31
		124.357	31
		124.359	31
		124.362	31
		124.392	31
		124.408	31
		124.414	31
		124.449	31
		124.463	31
		124.466	31
		124.471	31
		124.501	31
		124.515	31
		124.591	31
		124.609	31
		124.628	31
		124.654	31
		124.677	31
		124.68	31
		124.683	31
		124.69	31
		124.699	31
		124.701	31
		124.704	31
		124.706	31
		124.712	31
		124.717	31
		124.732	31
		124.765	31
		124.773	31
		124.792	31
		124.841	31
		124.86	31
		124.871	31
		124.903	31
		124.937	31
		124.948	31
		124.966	31
		125.016	31
		125.045	31
		125.046	31
		125.049	31
		125.122	31
		125.125	31
		125.133	31
		125.147	31
		125.185	31
		125.198	31
		125.204	31
		125.209	31
		125.226	31
		125.259	31
		125.293	31
		125.324	31
		125.361	31
		125.364	31
		125.384	31
		125.457	31
		125.481	31
		125.497	31
		125.523	31
		125.595	31
		125.765	31
		125.938	31
		126.009	31
		126.244	31
		126.268	31
		126.288	31
		126.393	31
		126.504	31
		126.541	31
		126.563	31
		126.928	31
		126.979	31
		127.369	31
		127.471	31
		128.522	31
		130.037	31
		133.063	31
		137.635	31
		138.087	31
		140.11	31
		140.116	31
		141.674	31
		141.701	31
		142.044	31
		142.054	31
		142.297	31
		142.3	31
		142.32	31
		142.322	31
		142.327	31
		142.341	31
		142.346	31
		142.352	31
		142.359	31
		142.366	31
		142.376	31
		142.381	31
		142.388	31
		142.393	31
		142.398	31
		142.801	31
		142.877	31
		142.942	31
		143.094	31
		143.108	31
		143.317	31
		143.429	31
		143.534	31
		143.539	31
		143.674	31
		143.683	31
		143.684	31
		143.691	31
		143.767	31
		143.835	31
		143.843	31
		143.889	31
		143.921	31
		143.958	31
		143.979	31
		143.994	31
		144.041	31
		144.048	31
		144.089	31
		144.136	31
		144.162	31
		144.174	31
		144.189	31
		144.216	31
		144.231	31
		144.369	31
		144.37	31
		144.455	31
		144.503	31
		144.518	31
		144.525	31
		144.537	31
		144.589	31
		144.627	31
		144.647	31
		144.671	31
		144.727	31
		144.834	31
		144.898	31
		145.044	31
		145.148	31
[truncated: 8,806 more rows]
